# Supplementary material for: Tropical Land‐Use Change Disrupts Zeta‐Diversity Across Taxa
Source: Glob Chang Biol. 2025 May 14;31(5):e70245. doi: 10.1111/gcb.70245 (PMC12076182; doi:10.1111/gcb.70245)
Supplement: Supplementary file 1 — Data S1. [file GCB-31-e70245-s001.zip]

Archive with 3 entries (3 files):
- gcb70245-sup-0001-Appendix1.zip
- gcb70245-sup-0002-Supinfo01.rar
- gcb70245-sup-0003-Supinfo02.pdf
